# Supplementary material for: Engineering of Yeast Old Yellow Enzyme OYE3 Enables Its Capability Discriminating of (E)-Citral and (Z)-Citral
Source: Molecules. 2021 Aug 20;26(16):5040. doi: 10.3390/molecules26165040 (PMC8399149; doi:10.3390/molecules26165040)
Supplement: Supplementary file 1 [file molecules-26-05040-s001.zip]

Archive with 1 entries (1 files):
- molecules-1327221-supplementary.pdf
